# Supplementary material for: Plant Alkaloids Inhibit Membrane Fusion Mediated by Calcium and Fragments of MERS-CoV and SARS-CoV/SARS-CoV-2 Fusion Peptides
Source: Biomedicines. 2021 Oct 10;9(10):1434. doi: 10.3390/biomedicines9101434 (PMC8533497; doi:10.3390/biomedicines9101434)
Supplement: Supplementary file 1 [file biomedicines-09-01434-s001.zip]

Archive with 1 entries (1 files):
- biomedicines-1376060-supplementary.pdf
